# Supplementary material for: Establishment and Comprehensive Molecular Characterization of an Immortalized Glioblastoma Cell Line from a Brazilian Patient
Source: Int J Mol Sci. 2023 Nov 1;24(21):15861. doi: 10.3390/ijms242115861 (PMC10649167; doi:10.3390/ijms242115861)
Supplement: Supplementary file 1 [file ijms-24-15861-s001.zip]

Archive with 1 entries (1 files):
- ijms-2649846-supplementary.xls
